# Supplementary material for: A small XY chromosomal region explains sex determination in wild dioecious V. vinifera and the reversal to hermaphroditism in domesticated grapevines
Source: BMC Plant Biol. 2014 Sep 3;14:229. doi: 10.1186/s12870-014-0229-z (PMC4167142; doi:10.1186/s12870-014-0229-z)
Supplement: Additional file 1: — Passport data of the genotypes studied in the different analyses. (*) short names used in haplotype trees and the network. Short name signification: c = cultivated; s = wild (sauvage), f = female, m = male, h = hermaprodite, hf or hh = hermaphrodites for which the genotype at the sex locus is predicted from to the study of the sex segregation in their progenies. (**): accessions codes from the INRA Vassal collection, France. (***) Geographic groups acronyms were defined as in Bacilieri et al. [35], namely: MAGH = Maghreb; IBER = Iberian Peninsula; WCEUR = Western & Central Europe; ITAP = Italian Peninsula; BALK = Balkans; RUUK = Russia & Ukraina; EMCA = Eastern Mediteranean and Caucasus; MFEAS = Middle and Far East; NEWO = New World; and ND = Non determined. (#) Geographic origin predicted from molecular evidences and a hierarchical clustering as in Bacilieri et al. [35]. [file 12870_2014_229_MOESM1_ESM.xls]

## Sheet: Additional file 1
	Additional file 1 : Passport data of the genotypes studied in the different analyses
	Name	Short Name (*)	Accession Code (**)	Sex phenotype	Sub-species	Country	Region (***)	Fisher-test	Linkage desequilibrium	Diversity test/network
1	Ak ouzioum tapapskii	chAKO	2897Mtp1	h	vinifera	RUS	RUUK			X
2	Araklinos	chARA	1805Mtp1	h	vinifera	GRC	BALK			X
3	Assylkara	chASS	2505Mtp1	h	vinifera	RUS	RUUK			X
4	Cabernet franc	chCAF	324Mtp1	h	vinifera	FRA	WCEUR			X
5	Cabernet-Sauvignon	chfCAS	322Mtp11	h	vinifera	FRA	WCEUR			X
6	Chardchi blanc	chCHB	0Mtp224	h	vinifera	ARM	EMCA			X
7	Chardonnay n°1	chhCHAR1	199Mtp12	h	vinifera	FRA	WCEUR			X
8	Chasselas 3	chfCHASS	585Mtp62	h	vinifera	FRA	WCEUR			X
9	Chirai oback	chCHI	1186Mtp1	h	vinifera	TJK	MFEAS			X
10	Clairette	chCLAIR	26Mtp2	h	vinifera	FRA	WCEUR			X
11	Dabouki	chfDABOU	735Mtp1	h	vinifera	ISR	EMCA			X
12	Dattier noir	chDTN	635Mtp1	h	vinifera	IRN	MFEAS			X
13	Diagalves	chfDIAGA	1536Mtp4	h	vinifera	PRT	IBER			X
14	Dolcetto	chfDOLCE	1244Mtp1	h	vinifera	ITA	ITAP			X
15	Espadeiro tinto	chEST	1498Mtp1	h	vinifera	PRT	IBER			X
16	Grenache	chfGRENA	34Mtp20	h	vinifera	FRA	WCEUR			X
17	Kapistoni tétri	chKAP	0Mtp567	h	vinifera	GEO	EMCA			X
18	Lagorthi	chLAGOR	2287Mtp1	h	vinifera	GRC	BALK			X
19	Lambrusque E	chLAE	2158Mtp1	h	vinifera	MAR	MAGH			X
20	Lameiro	chLAR	0Mtp636	h	vinifera	PRT	IBER			X
21	Lignan	chfLIGN	646Mtp4	h	vinifera	ITA	ITAP			X
22	Mission	chfMISS	1827Mtp1	h	vinifera	MEX	NEWO			X
23	Mourvèdre	chMOURV	64Mtp2	h	vinifera	FRA	WCEUR			X
24	Muscat à petits grains blancs	chfMUF	555Mtp2	h	vinifera	GRC	BALK			X
25	Muscat d'Alexandrie	chfMUSCAL	308Mtp2	h	vinifera	ND	BALK (#)			X
26	Muscat Romain d'Alexandrie	chMUSCROM	926Mtp6	h	vinifera	ESP	IBER			X
27	Pervenetz Praskoveisky	chPER	2651Mtp2	h	vinifera	RUS	RUUK			X
28	Pinot Noir	chfPN193	193Mtp1	h	vinifera	FRA	WCEUR			X
29	Portugais bleu	chfPORTBL	450Mtp5	h	vinifera	FRA	WCEUR			X
30	Poulsard	chfPOULS	252Mtp1	h	vinifera	FRA	WCEUR			X
31	Rhazaki	chfRHAZA	634Mtp6	h	vinifera	TUR	EMCA			X
32	Riesling	chhRIESL	274Mtp5	h	vinifera	FRA	WCEUR			X
33	Sacy	chhSACY	223Mtp2	h	vinifera	FRA	WCEUR			X
34	Savagnin 77	chfSAVA77	257Mtp16	h	vinifera	FRA	WCEUR			X
35	Sultanie	chSUL	1566Mtp2	h	vinifera	GRC	BALK			X
36	Sylvaner Froelich	chfSYLVA	270Mtp6	h	vinifera	FRA	WCEUR			X
37	Syrah	chfSYR	150Mtp3	h	vinifera	FRA	WCEUR			X
38	Tita caprei	chTIC	2471Mtp1	h	vinifera	ROU	BALK			X
39	Tsolikoouri	chTSO	0Mtp1150	h	vinifera	GEO	EMCA			X
1	Vigne d Indochine	eBAL	8010Mtp1	m	balansaeana	Asia	MFEAS			X
2	Vitis coignetiae	eCOI	8028Mtp1	f	coignetiae	Asia	MFEAS			X
3	Vitis monticola	eMON	8053Mtp2	f	monticola	USA	NEWO			X
1	Akchour	smLA4	8500Mtp241	m	sylvestris	MAR	MAGH	X	X	X
2	Alushta 71	sfA71	in natura	f	sylvestris	UKR	RUUK			X
3	Bois Bourdet 1	smBB1	0Mtp1826	m	sylvestris	FRA	WCEUR	X	X	X
4	Calmette_10	sfCAL10	in natura	f	sylvestris	FRA	WCEUR	X		X
5	Camp_Saure_4	sfCSAU4	in natura	f	sylvestris	FRA	WCEUR	X	X	X
6	Chadenac	smCHADE	0Mtp1819	m	sylvestris	FRA	WCEUR	X	X	X
7	Chalonne 2	smCHALO2	0Mtp1825	m	sylvestris	FRA	WCEUR	X	X	X
8	Col_Babourade_2	sfCOLBAB2	in natura	f	sylvestris	FRA	WCEUR	X		X
9	Gokcaeda 5	smGOK5	in natura	m	sylvestris	TUR	EMCA			X
10	Lambrusque Bicharole	smLBICH	8500Mtp14	m	sylvestris	FRA	WCEUR	X		X
11	Lambrusque C	smLAMBRC	8500Mtp50	m	sylvestris	MAR	MAGH	X	X	X
12	Lambrusque Cap Negre 1	smLCAPNE1	8500Mtp27	m	sylvestris	TUN	MAGH	X	X	X
13	Lambrusque forêt P5	smLFMTP17	8500Mtp17	m	sylvestris	FRA	WCEUR	X	X	X
14	Lambrusque forêt P7	smLFMTP15	8500Mtp15	m	sylvestris	FRA	WCEUR	X		X
15	Lambrusque Grésigne 1	sfLAG	8500Mtp124	f	sylvestris	FRA	WCEUR	X		X
16	Lambrusque Grésigne 16	sfLAG16	8500Mtp130	f	sylvestris	FRA	WCEUR	X	X	X
17	Lambrusque Grésigne 2	smLAG2	8500Mtp125	m	sylvestris	FRA	WCEUR	X	X	X
18	Lambrusque Grésigne 9	sfLAG9	8500Mtp128	f	sylvestris	FRA	WCEUR	X	X	X
19	Lambrusque I	smLAMBRI	8500Mtp53	m	sylvestris	MAR	MAGH	X	X	X
20	Lambrusque l'Escale 1	sfLE1	8500Mtp21	f	sylvestris	FRA	WCEUR	X		X
21	Lambrusque l'Escale 3	smLE3	8500Mtp22	m	sylvestris	FRA	WCEUR	X	X	X
22	Lambrusque Oued Smir S10 Ind8	sfLOUE	8500Mtp233	f	sylvestris	MAR	MAGH	X	X	X
23	Lambrusque PSL 1	smLAP1	8500Mtp106	m	sylvestris	FRA	WCEUR	X		X
24	Lambrusque PSL 10	smLAP10	8500Mtp107	m	sylvestris	FRA	WCEUR	X	X	X
25	Lambrusque PSL 11	smLAP11	8500Mtp108	m	sylvestris	FRA	WCEUR	X	X	X
26	Lambrusque PSL 12	sfLAP12	8500Mtp109	f	sylvestris	FRA	WCEUR	X		X
27	Lambrusque PSL 13	sfLAP13	8500Mtp110	f	sylvestris	FRA	WCEUR	X	X	X
28	Lambrusque PSL 14	smLAP14	8500Mtp111	m	sylvestris	FRA	WCEUR	X		X
29	Lambrusque PSL 2	smLAP	8500Mtp113	m	sylvestris	FRA	WCEUR	X	X	X
30	Lambrusque PSL 3	smLAP3	8500Mtp114	m	sylvestris	FRA	WCEUR	X		X
31	Lambrusque PSL17	sfLAP17	8500Mtp120	f	sylvestris	FRA	WCEUR	X		X
32	Lambrusque Puivert 2	smLPUIVE2	8500Mtp19	m	sylvestris	FRA	WCEUR	X		X
33	Lambrusque Sejnene 1	sfLAS	8500Mtp31	f	sylvestris	TUN	MAGH	X	X	X
34	Lambrusque Sejnene 2	smLAS2	8500Mtp32	m	sylvestris	FRA	WCEUR	X	X	X
35	Lambrusque Tabarka 1	sfLTABA1	8500Mtp30	f	sylvestris	TUN	MAGH	X	X	X
36	Lambrusque Ul any nad Zitavou A41	sfUNZA4	8500Mtp203	f	sylvestris	SVK	BALK			X
37	Lambrusque Ul'any nad Zitavou A07	smUNZA07	8500Mtp181	m	sylvestris	SVK	BALK	X	X	X
38	Lambrusque Tighzirt n°3	sfLTIGH3	8500Mtp140	f	sylvestris	MAR	MAGH			X
39	Lescale_13	sfLE13	in natura	f	sylvestris	FRA	WCEUR	X		X
40	Lescale_14bis	sfLE14b	in natura	f	sylvestris	FRA	WCEUR	X	X	X
41	Lescale_18	sfLE18	in natura	f	sylvestris	FRA	WCEUR	X		X
42	Nef2	sfNEF2	0Mtp1570	f	sylvestris	FRA	WCEUR	X	X	X
43	Ouch 14ter(9)	smO14	0mtp1568	m	sylvestris	TUN	MAGH	X	X	X
44	Ouch14bis	sfO14bis	0Mtp1567	f	sylvestris	TUN	MAGH	X		X
45	Ouchtata n°14	sfOUCH14	0Mtp837	f	sylvestris	TUN	MAGH	X	X	X
46	PSL_7	sfPSL7	in natura	f	sylvestris	FRA	WCEUR	X	X	X
47	PSL_AH	sfPSLAH	in natura	f	sylvestris	FRA	WCEUR	X		X
48	PSL_AJ	sfPSLAJ	in natura	f	sylvestris	FRA	WCEUR	X		X
49	PSL_AX	sfPSLAX	in natura	f	sylvestris	FRA	WCEUR	X		X
50	PSL_I	sfPSLI	in natura	f	sylvestris	FRA	WCEUR	X	X	X
51	PSL_J	sfPSLJ	in natura	f	sylvestris	FRA	WCEUR	X		X
52	PSL_K	sfPSLK	in natura	f	sylvestris	FRA	WCEUR	X		X
53	PSL_X	sfPSLX	in natura	f	sylvestris	FRA	WCEUR	X		X
54	Rivel_1	sfRIVEL1	in natura	f	sylvestris	FRA	WCEUR	X		X
55	Rivel_19	sfRIVEL19	in natura	f	sylvestris	FRA	WCEUR	X	X	X
56	Sarti 5	sfSARTI5	in natura	f	sylvestris	GRC	BALK			X
57	Sedut 1	smSED1	in natura	m	sylvestris	TUR	EMCA			X
58	Silvestris du ruisseau des singes - Blida	sfBLIDA	8500Mtp152	f	sylvestris	TUR	EMCA			X
59	Teulere pied sauvage	sfTEU	0Mtp1323	f	sylvestris	FRA	WCEUR	X	X	X
60	Vigne de Pausanias	smPAUSA	8500Mtp141	m	sylvestris	GRC	BALK	X
61	Vigne sauvage	smVSA	8500Mtp1	m	sylvestris	SUI	WCEUR	X		X
62	Vitis silvestris Dirmstein mâle	smVSD	8500Mtp38	m	sylvestris	DEU	WCEUR	X	X	X
63	Vitis silvestris Ketsch 2-39 mâle	smVKM	8500Mtp40	m	sylvestris	DEU	WCEUR	X		X
64	Vitis silvestris Ketsch 27 femelle	sfVKF	8500Mtp34	f	sylvestris	DEU	WCEUR	X	X	X
65	Vitis silvestris Manantial el Quejigo 1	sfMANQUE	8500Mtp47	f	sylvestris	ESP	IBER	X	X	X
66	Vitis silvestris Oberlin 21 mâle	smOBERL21	8500Mtp37	m	sylvestris	FRA	WCEUR	X	X	X
67	Vitis silvestris Rio Turon tercera (malaga)	smRIOTUR	8500Mtp48	m	sylvestris	ESP	IBER	X
68	Vitis sylvestris femelle	sfVSF	8500Mtp9	f	sylvestris	FRA	WCEUR	X	X	X
69	Vitis sylvestris Kvetari/sW43	smW43	in natura	m	sylvestris	GEO	EMCA	X		X
70	Vitis sylvestris mâle	sfVSM	8500Mtp8	m	sylvestris	TUN	MAGH			X
71	Vitis sylvestris Nakhiduri/sW21	sfW21	sW21	f	sylvestris	GEO	EMCA	X	X	X
72	Vitis sylvestris Ninotsminda/sW68	smW68	in natura	m	sylvestris	GEO	EMCA	X		X
73	Vitis sylvestris Zhinvali /sW2 Georgia	smW2	in natura	m	sylvestris	GEO	EMCA	X		X
							Total count	65	36	113
	Notes: (*) short names used in haplotype trees and the network. Short name signification : c = cultivated; s = wild (sauvage), f = female, m = male, h = hermaprodite,
	hf or hh = hermaphrodites for which the genotype at the sex locus is predicted from to the study of the sex segregation in their progenies
	(**) : accessions codes from the INRA Vassal collection, France
	(***) Geographic groups acronyms were defined as in Bacilieri et al. [35], namely: MAGH = Maghreb; IBER = Iberian Peninsula; WCEUR = Western & Central Europe;
	ITAP = Italian Peninsula; BALK = Balkans; RUUK = Russia & Ukraina; EMCA = Eastern Mediteranean and Caucasus; MFEAS = Middle and Far East; NEWO = New World;
	and ND = Non determined
	(#) Geographic origin predicted from molecular evidences and a hierarchical clustering as in Bacilieri et al. [35].
