# Supplementary material for: A small XY chromosomal region explains sex determination in wild dioecious V. vinifera and the reversal to hermaphroditism in domesticated grapevines
Source: BMC Plant Biol. 2014 Sep 3;14:229. doi: 10.1186/s12870-014-0229-z (PMC4167142; doi:10.1186/s12870-014-0229-z)
Supplement: Additional file 2: — Primer sequences of the amplicons used in this study to cover the sex locus and its edges. (*) Gaze annotation. (**) Approximative values. (†) PN40024 reference sequence, 12×.0 version, amplicon position 16.072.323-16.073.307, Scaffold_233, chromosome UnRandom. (‡) PN40024 reference sequence, 8× version, amplicon position 5.192.572-5.193.382, scaffold 187, chromosome 2. (§) Primers developed in the gene predicted using the 8x Gaze annotation and confirmed by Fechter et al. [18] on the 12×.0 reference sequence version. [file 12870_2014_229_MOESM2_ESM.xls]

## Sheet: Additional file 2
Additional file 2 : Primer sequences of the amplicons used in this study to cover the sex locus and its edges.
Amplicon Name	Position	Primer		Amplicon size	Gene annotation*
		Forward	Reverse		Name	Putative function
VSVV001	4781551 - 4782603	tttccgaaaggtagaagaatgc	caagcagagtgaaacccaca	1053	GSVIVT01004916001	Esterase/lipase/thioesterase family protein
VSVV002	4822617 - 4824068	gagtgtgtggtggattgacg	gcataaccggaaaaaggaaa	1452	GSVIVT01001263001	SAUR family protein
VSVV003	4850582 - 4851997	tcaactaagctggggaatgg	cagatcatgggaaaccaaaa	1416	GSVIVT01001267001	Pentapeptide repeat protein
VSVV004	4861475 - 4862891	aggcttattgtccgggagtt	caatctggtgagccaaaaca	1417	GSVIVT01001269001	Yabby14 protein
VSVV005	4883461 - 4884818	gttggccggctttgtagat	agcagattcgccatcagttt	1358	GSVIVT01001272001	Soluble acid invertase
VSVV006	4900275 - 4901493	tggattagcttggcgaataaa	cacggtcaggatcatcaaca	1219	GSVIVT01001275001	Trehalose-6-phosphate phosphatase (TPP)
VSVV007	4921838 - 4923352	ctctccgttttccatttcca	tcctcaaccccagtgaactc	1515	GSVIVT01001277001	Exostosin family protein
VSVV008†	4953195 – 4954179**	aaggatacacgccctcacag	agcaatcagcagccaaatct	984	GSVIVT01004781001	Ethylene Overproducer-like 1 (ETO1)
VSVV009	4989467 – 4990268	aggaaactgaggataaagagatcgt	ggatagacagcgagttagcacttag	802	GSVIVT01001286001	WRKY transcription factor 21
VSVV010 ‡	5009549– 5010222**	agtgctcacttttccttgtgaa	catgaatcagcagtgcattt	673	GSVIVT00007310001	Adenine phosphoribosyltransferase (APT3)
VSVV011§	5036645 – 5037597	agcaatgggagggtcttttt	taaaatcaaccgccttaccg	953	GSVIVT00007312001	Phosphatidic acid phosphatase 2 (PAP2)
(*) Gaze annotation.
(**) Approximative values.
(†) PN40024 reference sequence, 12x.0 version, amplicon position 16.072.323-16.073.307, Scaffold_233, chromosome UnRandom.
(‡) PN40024 reference sequence, 8x version, amplicon position 5.192.572-5.193.382, scaffold 187, chromosome 2.
(§) Primers developed in the gene predicted using the 8x Gaze annotation and confirmed by Fechter et al. [18] on the 12x.0 reference sequence version.
