# Supplementary material for: A small XY chromosomal region explains sex determination in wild dioecious V. vinifera and the reversal to hermaphroditism in domesticated grapevines
Source: BMC Plant Biol. 2014 Sep 3;14:229. doi: 10.1186/s12870-014-0229-z (PMC4167142; doi:10.1186/s12870-014-0229-z)
Supplement: Additional file 3: — Characteristics of the sequence polymorphisms found in the eleven amplicons covering the sex locus. For the Fisher tests, P-values and -log(p-value) in bold are the polymorphisms significantly deviating from the Hardy-Weinberg equilibrium. The underlined Fisher-test values correspond to significant polymorphisms following perfectly the XY sex-determination model : all male genotypes are heterozygous and all female are homozygous for the most frequent allele, i.e. for example males were A/T and females were A/A but never T/T. (*): the bold and italic position are approximate values; (**) F, M and Th = actual genotype count of females and males in the population, and theoretical proportions at Hardy-Weinberg equilibrium; he = heterozygote genotypes (for example AT). (***): ND = Not Defined. [file 12870_2014_229_MOESM3_ESM.xls]

## Sheet: Additional file 2
Additional file 2 : Characteristics of the sequence polymorphisms found in the eleven amplicons covering the sex locus.
For the Fisher tests, P-values and -log(p-value) in bold are the polymorphisms significantly deviating from the Hardy-Weinberg equilibrium.
The underlined Fisher-test values correspond to significant polymorphisms following perfectly the XY sex-determination model : all male genotypes are heterozygous
and all female are homozygous for the most frequent allele, i.e. for example males were A/T and females were A/A but never T/T
SNP	Amplicon	Position chromosome 2 12x version (*)	Position on amplicon	Variation	Major allele	Position feature	Amino acid mutation	Contingency table of genotype count (**)									Fisher test results
								F_ho1	F_he1	F_ho2	M_ho1	M_he1	M_ho2	Th_ho1	Th_he	Th_ho2	Female			Male
																	P-value	-log(p-value)		P-value	-log(p-value)
1	VSVV001	4781885	283	C/G	C	intron		29	0	1	24	0	1	51	4	0	0.12	0.948149		0.16	0.798831
2	VSVV001	4781913	311	T/C	C	intron		27	1	2	23	0	2	46	8	0	0.04	1.40186		0.02	1.84637
3	VSVV001	4782081	493	A/T	A	intergenic		29	0	2	23	0	2	48	8	0	2,08×10-3	2.08548		0.01	1.75198
4	VSVV001	4782117	530	indel	present	intergenic		28	0	3	23	0	2	47	9	0	4,52×10-3	2.7026		0.02	2.11099
5	VSVV001	4782180	595	A/T	T	intergenic		28	0	2	23	1	1	48	7	0	0.02	1.76277		0.2	0.694954
6	VSVV001	4782190	607	indel	absent	intergenic		29	0	1	24	0	1	51	4	0	0.12	0.948149		0.16	0.798831
7	VSVV001	4782259	680	indel	absent	intergenic		29	0	1	23	0	2	49	6	0	0.01	1.35213		0.02	1.58688
8	VSVV001	4782286	720	A/G	G	intergenic		28	0	1	23	0	2	48	6	0	0.02	1.35636		0.01	1.57236
9	VSVV001	4782422	856	T/G	T	intergenic		24	3	3	22	2	1	43	11	1	0.05	0.96762		0.28	0.478828
10	VSVV002	4822906	1110	C/G	C	exon	No Syn	25	0	6	23	0	2	42	13	1	1,84×10-4	3.77567		0.01	2.23266
11	VSVV002	4823433	583	A/G	G	intergenic		8	23	0	7	17	1	22	26	8	0.02	1.79533		0.17	0.769048
12	VSVV002	4823503	513	T/C	T	intergenic		27	0	4	21	1	3	42	13	1	6,91×10-4	3.0941		0.02	1.70928
13	VSVV002	4823591	425	T/G	T	intergenic		29	0	2	21	0	1	47	5	0	0.01	1.58005		0.07	0.952353
14	VSVV002	4823592	424	A/G	G	intergenic		14	6	11	10	5	7	17	26	10	0.01	1.70085		0.08	1.03327
15	VSVV002	4823633	383	A/T	A	intergenic		25	0	5	17	0	8	32	20	4	8,79×10-5	3.88936		6,05×10-5	4.33116
16	VSVV002	4823695	321	A/T	A	intergenic		20	6	5	14	9	1	31	20	3	0.09	0.939997		1	0
17	VSVV002	4823805	211	A/G	A	intergenic		19	5	6	12	11	1	28	22	4	0.03	1.41326		0.87	0.0317206
18	VSVV003	4850729	1205	A/C	A	intron		23	2	5	21	0	4	37	16	2	0.01	1.98224		1,25×10-3	2.983
19	VSVV003	4850824	1110	T/C	T	intron		21	5	4	21	3	1	39	14	2	0.12	0.625048		0.29	0.435973
20	VSVV003	4851260	674	T/C	T	exon	Syn	13	8	10	9	12	4	16	27	13	0.1	0.874381		0.64	0.132405
21	VSVV003	4851570	372	T/G	T	intergenic		17	1	10	17	0	8	23	24	6	5,45×10-5	4.26302		2,01×10-5	4.69584
22	VSVV003	4851629	313	T/C	T	intergenic		14	6	11	11	11	3	21	26	9	0.02	1.6659		0.73	0.0710353
23	VSVV003	4851720	221	A/T	T	intron		27	1	3	25	0	0	50	6	0	0.02	1.60344		0.17	0.770103
24	VSVV003	4851791	150	A/G	G	intron		20	7	3	20	4	0	39	13	1	0.33	0.523081		0.7	0.157617
25	VSVV004	4861589	57	T/C	C	intergenic		25	4	2	19	0	10	36	20	4	0.08	1.07502		9,96×10-6	5.00153
26	VSVV004	4861617	85	T/G	T	intergenic		20	11	0	29	0	0	50	9	1	0.05	1.35404		0.04	1.45128
27	VSVV004	4862308	443	T/C	T	intron		24	2	3	15	0	13	29	21	7	2,89×10-3	2.30771		6,50×10-6	4.99534
28	VSVV005	not mapped	226	T/C	C	intergenic		24	6	0	17	2	0	42	7	0	0.55	0.265064		1	0
29	VSVV005	4884613	160	A/G	A	intergenic		26	1	3	12	0	8	29	17	4	8,13×10-4	2.55004		1,25×10-3	3.79094
30	VSVV005	4884625	148	A/T	A	intergenic		28	0	2	20	0	0	47	3	0	0.02	0.924158		0.32	0.257723
31	VSVV005	4884640	128	A/T	A	intergenic		27	0	5	19	0	1	42	7	3	0.03	1.45899		0.23	0.638271
32	VSVV005	4884660	101	A/G	G	intergenic		27	0	2	19	0	0	45	3	0	0.03	0.920406		0.57	0.257578
33	VSVV005	4884673	88	T/C	C	intergenic		27	0	2	20	0	0	46	3	0	0.01	0.933526		0.31	0.258775
34	VSVV005	4884702	59	A/T	T	intergenic		27	0	2	20	0	0	46	3	0	0.01	0.933526		0.31	0.258775
35	VSVV005	4884714	46	indel	absent	intergenic		27	0	2	20	0	0	46	3	0	0.01	0.933526		0.31	0.258775
36	VSVV005	4884729	30	indel	absent	intergenic		27	0	2	20	0	0	46	3	0	0.01	0.933526		0.31	0.258775
37	VSVV005	4884742	17	indel	present	intergenic		27	0	2	20	0	0	46	3	0	0.01	0.933526		0.31	0.258775
38	VSVV006	4900347	1093	A/C	C	exon	No Syn	32	0	0	0	21	0	33	13	7	3,64×10-5	4.25759		2,39×10-9	8.85773
39	VSVV006	4900413	1027	T/C	C	intron		28	3	1	1	19	1	29	17	7	0.01	2.24804		3,50×10-9	5.17881
40	VSVV006	4900439	1001	T/G	T	intron		32	0	0	0	21	0	33	13	7	3,64×10-5	4.25759		2,39×10-9	8.85773
41	VSVV006	4900460	980	C/G	C	intron		32	0	0	2	19	0	32	13	8	3,47×10-5	4.50893		4,80×10-7	6.05152
42	VSVV006	4900486	954	T/C	T	intron		32	0	0	0	21	0	33	13	7	3,64×10-5	4.25759		2,39×10-9	8.85773
43	VSVV006	4900524	916	A/G	A	intron		31	1	0	0	21	0	32	14	7	4,07×10-4	3.42216		2,76×10-9	8.34644
44	VSVV006	4900828	612	A/G	A	intron		32	0	0	0	21	0	33	13	7	3,64×10-5	4.25759		2,39×10-9	8.85773
45	VSVV006	4900865	575	A/G	A	intron		32	0	0	0	21	0	33	13	7	3,64×10-5	4.25759		2,39×10-9	8.85773
46	VSVV006	4900940	500	T/G	G	intron		32	0	0	1	20	0	34	13	6	8,14×10-5	3.92875		5,73×10-8	7.2421
47	VSVV006	4900986	454	A/G	G	intron		28	3	1	1	20	0	29	17	7	4,62×10-3	2.24804		4,49×10-6	5.71128
48	VSVV006	4900990	450	A/G	A	intron		32	0	0	2	19	0	32	13	8	3,47×10-5	4.50893		4,80×10-7	6.05152
49	VSVV006	4901039	399	A/G	G	intron		32	0	0	1	20	0	34	13	6	8,14×10-5	3.92875		5,73×10-8	7.2421
50	VSVV006	4901056	382	T/G	G	intron		32	0	0	0	20	0	33	13	7	5,38×10-5	4.25759		5,33×10-9	8.27293
51	VSVV006	4901071	367	A/T	A	intron		32	0	0	0	20	0	33	13	7	5,38×10-5	4.25759		5,33×10-9	8.27293
52	VSVV006	4901097	341	A/G	G	intron		32	0	0	0	20	0	33	13	7	5,38×10-5	4.25759		5,33×10-9	8.27293
53	VSVV006	4901161	280	A/C	A	intergenic		32	0	0	0	22	0	34	14	7	3,64×10-5	4.28736		6,09×10-10	9.21503
54	VSVV006	4901249	192	T/C	T	intergenic		30	1	1	21	1	0	50	4	0	0.12	0.47298		0.67	0
55	VSVV006	4901328	113	A/T	A	intergenic		32	0	0	0	22	0	34	14	7	3,64×10-5	4.28736		6,09×10-10	9.21503
56	VSVV006	4901333	108	C/G	C	intergenic		32	0	0	0	22	0	34	14	7	3,64×10-5	4.28736		6,09×10-10	9.21503
57	VSVV006	4901371	70	A/T	A	intergenic		16	11	5	12	10	0	19	21	14	0.59	0.423427		0.03	1.84369
58	VSVV006	4901394	47	T/G	G	intergenic		32	0	0	0	22	0	34	14	7	3,64×10-5	4.28736		6,09×10-10	9.21503
59	VSVV006	4901395	46	A/G	A	intergenic		32	0	0	0	22	0	34	14	7	3,64×10-5	4.28736		6,09×10-10	9.21503
60	VSVV006	4901415	26	T/C	T	intergenic		32	0	0	0	22	0	34	14	7	3,64×10-5	4.28736		6,09×10-10	9.21503
61	VSVV007	4922590	144	A/G	A	exon	No Syn	33	0	0	0	22	0	34	14	7	4,05×10-5	4.43937		6,01×10-10	9.21503
62	VSVV007	4922680	234	T/C	C	exon	Syn	33	0	0	0	22	0	34	14	7	4,05×10-5	4.43937		6,01×10-10	9.21503
63	VSVV007	4922781	335	T/C	C	exon	Syn	33	0	0	0	23	0	35	14	7	3,79×10-5	4.46136		1,23×10-10	9.64582
64	VSVV007	4922791	345	T/C	C	exon	Syn	33	0	0	0	23	0	35	14	7	3,79×10-5	4.46136		1,23×10-10	9.64582
65	VSVV007	4922808	362	A/G	G	exon	Syn	33	0	0	0	23	0	35	14	7	3,79×10-5	4.46136		1,23×10-10	9.64582
66	VSVV007	4922910	464	A/C	C	exon	No Syn	33	0	0	0	24	0	36	14	7	2,77×10-5	4.17634		1,57×10-10	10.0723
67	VSVV007	4922944	498	A/G	A	intron		33	0	0	1	23	0	35	14	8	3,64×10-5	4.48644		2,57×10-9	8.40562
68	VSVV007	4922997	551	T/C	T	intron		19	11	3	6	18	0	20	24	13	0.09	1.02703		4,75×10-3	2.28817
69	VSVV007	4923069	623	A/C	A	intron		25	5	3	21	3	0	45	11	1	0.14	0.515113		0.67	0.171851
70	VSVV007	4923072	626	T/C	T	intron		19	11	3	6	18	0	20	24	13	0.09	1.02703		4,75×10-3	2.28817
71	VSVV007	4923170	724	A/G	A	intron		33	0	0	0	24	0	36	14	7	2,77×10-5	4.17634		1,57×10-10	10.0723
72	VSVV007	4923268	822	C/G	C	intron		24	7	2	4	20	0	25	22	10	0.03	1.55425		7,77×10-4	3.23771
73	VSVV008	4953892	275	A/G	A	intergenic		5	7	0	20	1	0	24	8	1	0.09	1.04126		0.17	1.02919
74	VSVV008	4953934	233	C/G	G	intergenic		11	2	0	16	6	0	28	7	0	1	0		0.53	0.270927
75	VSVV008	4953948	219	T/C	T	intergenic		6	6	1	12	10	0	12	14	9	0.29	0.345277		0.01	1.73257
76	VSVV008	4953952	215	T/G	T	intergenic		13	0	1	18	4	0	30	3	3	0.8	0.0948859		0.3	0.527583
77	VSVV008	4953961	206	A/G	G	intergenic		8	4	2	11	11	0	12	14	10	0.21	0.46601		0.01	1.74018
78	VSVV008	4953981	186	T/C	C	intergenic		7	5	2	10	11	0	11	14	9	0.3	0.289869		0.02	1.58521
79	VSVV008	4953990	177	T/C	C	exon	No Syn	8	4	3	10	10	0	12	14	9	0.36	0.303333		0.02	1.42932
80	VSVV008	4953995	172	A/C	C	exon	Syn	9	3	3	10	10	0	11	14	10	0.16	0.689654		0.02	1.76592
81	VSVV008	4954013	154	T/C	T	exon	Syn	6	6	3	12	8	0	14	14	7	1	0		0.04	1.1015
82	VSVV008	4954031	136	A/T/C	A	exon	Syn	10	3	1	6	14	0	14	13	8	0.12	0.782421		0.01	1.84312
83	VSVV008	4954032	135	T/C	C	exon	No Syn	6	6	2	10	10	0	12	14	8	0.62	0.0727489		0.04	1.2894
84	VSVV008	4954038	129	T/C	T	exon	No Syn	12	2	0	14	6	0	27	7	0	0.71	0		0.51	0.286791
85	VSVV008	4954044	123	A/G	G	exon	No Syn	11	2	1	14	6	0	25	8	1	0.51	0.216626		0.85	0.0739707
86	VSVV008	4954052	115	A/T	A	exon	Syn	13	0	1	6	14	0	17	10	7	0.01	1.85778		0.01	2.24815
87	VSVV008	not mapped	89	indel	present			13	0	1	15	0	5	24	9	1	0.06	1.252		3,41×10-3	2.42583
88	VSVV008	not mapped	89	A/C	A			13	0	0	1	14	0	18	7	3	0.06	1.2064		4,77×10-5	4.32148
89	VSVV008	4954079	88	T/G	G	intron		10	3	0	16	6	0	27	8	1	1	0		0.85	0.0705744
90	VSVV008	4954090	77	T/G	T	intron		13	0	0	12	4	5	25	8	2	0.11	0.825077		0.14	0.858104
91	VSVV008	4954092	75	T/C	T	intron		13	0	0	4	15	2	20	8	5	0.02	1.64017		2,76×10-3	2.64267
92	VSVV008	4954097	70	A/G	A	intron		7	6	0	19	2	0	25	8	1	0.25	0.597015		0.66	0.44926
93	VSVV008	4954101	66	A/G	G	intron		11	1	1	16	5	0	26	7	0	0.18	0.750597		0.75	0
94	VSVV008	4954103	64	T/C	T	intron		10	1	1	6	15	0	15	11	7	0.06	1.1184		0.01	2.13304
95	VSVV008	4954106	61	T/C	T	intron		6	5	1	10	11	0	10	13	9	0.2	0.495549		0.01	1.69103
96	VSVV008	4954115	52	T/G	G	intron		11	1	0	3	14	3	19	9	4	0.12	0.812883		3,52×10-3	2.45315
97	VSVV008	4954140	27	A/G	G	intron		5	7	0	20	0	0	24	7	1	0.06	1.20898		0.07	1.45582
98	VSVV008	4954152	15	T/C	C	intron		10	2	0	15	5	0	26	6	0	1	0		0.73	0.136663
99	VSVV009	4989574	52	A/C	A	exon	Syn	26	3	1	26	2	0	51	6	0	0.19	0.284571		0.49	0
100	VSVV009	4989681	159	A/G	A	exon	No Syn	26	3	1	26	2	0	51	6	0	0.19	0.284571		0.49	0
101	VSVV009	4989693	171	T/C	C	exon	No Syn	12	9	9	19	9	0	26	22	10	0.2	0.392784		0.04	1.65918
102	VSVV009	4989869	347	T/C	C	intergenic		30	0	0	1	27	0	36	14	8	5,84×10-5	3.93497		2,02×10-10	9.85726
103	VSVV009	4989879	357	A/T	A	intergenic		30	0	0	0	28	0	36	15	7	9,47×10-5	3.92362		1,17×10-11	10.9451
104	VSVV009	4989888	366	A/G	A	intergenic		30	0	0	2	26	0	37	14	6	2,00×10-4	3.60245		3,41×10-9	8.54924
105	VSVV009	4989900	378	T/C	C	intergenic		30	0	0	2	26	0	35	14	8	5,84×10-5	3.97537		6,04×10-9	8.34916
106	VSVV009	4989909	387	A/G	G	intergenic		30	0	0	0	28	0	36	15	7	9,47×10-5	3.92362		1,17×10-11	10.9451
107	VSVV009	4989941	419	A/T	A	intergenic		30	0	0	0	28	0	36	15	7	9,47×10-5	3.92362		1,17×10-11	10.9451
108	VSVV009	4989961	439	A/C	C	intergenic		30	0	0	1	27	0	37	14	7	9,47×10-5	3.69534		3,57×10-10	9.81853
109	VSVV009	4989971	449	A/G	G	intergenic		26	3	1	26	2	0	51	6	0	0.52	0.284571		1	0
110	VSVV009	4989999	477	A/G	G	intergenic		24	4	2	2	26	0	28	21	9	0.01	1.77956		3,89×10-6	5.91704
111	VSVV009	4990005	483	A/G	A	intergenic		30	0	0	0	28	0	36	15	7	9,47×10-5	3.92362		1,17×10-11	10.9451
112	VSVV009	4990033	511	indel	absent	intergenic		15	0	15	28	0	0	36	15	7	2,74×10-5	4.64241		2,54×10-4	3.63773
113	VSVV009	4990047	526	A/T	T	intergenic		30	0	0	0	19	0	31	12	6	7,11×10-5	3.77193		2,25×10-8	8.07464
114	VSVV009	4990059	539	A/C	A	intergenic		30	0	0	0	28	0	36	15	7	9,47×10-5	3.92362		1,17×10-11	10.9451
115	VSVV009	4990061	541	T/C	T	intergenic		30	0	0	1	27	0	36	14	8	5,84×10-5	3.93497		2,02×10-10	9.85726
116	VSVV009	4990134	614	T/G	G	intergenic		30	0	0	1	27	0	37	14	7	9,47×10-5	3.69534		3,57×10-10	9.81853
117	VSVV009	4990155	635	T/C	C	intergenic		30	0	0	0	27	0	36	14	7	1,00×10-4	3.81056		3,40×10-11	11.0466
118	VSVV009	4990156	636	A/G	G	intergenic		17	9	4	13	13	1	17	23	17	0.1	1.39229		0.02	1.86983
119	VSVV009	4990169	649	T/C	C	intergenic		30	0	0	2	25	0	35	14	8	7,83×10-5	3.97537		5,42×10-9	8.26633
120	VSVV009	4990197	677	T/C	T	intergenic		25	3	2	2	22	0	27	17	10	0.01	1.87173		1,04×10-5	5.53431
121	VSVV010	5009585	36	T/C	T	ND***		29	0	0	3	20	1	34	13	6	3,78×10-4	3.41024		2,62×10-6	5.44334
122	VSVV010	5009586	37	A/G	A	ND		29	0	0	3	20	1	34	13	6	3,78×10-4	3.41024		2,62×10-6	5.44334
123	VSVV010	5009613	64	T/G	G	ND		30	0	0	2	20	0	34	13	5	3,13×10-4	3.50458		4,70×10-7	6.32771
124	VSVV010	5009614	65	A/T	T	ND		30	0	0	4	20	0	36	13	5	3,81×10-4	3.45716		1,99×10-6	5.4206
125	VSVV010	5009615	66	A/T	A	ND		30	0	0	4	20	0	36	13	5	3,49×10-4	3.45716		3,79×10-6	5.4206
126	VSVV010	-	ND	indel	absent	ND		29	0	0	1	23	1	34	14	7	1,46×10-4	3.83419		2,73×10-8	7.56457
127	VSVV010	5009673	124	A/T	A	ND		28	0	0	17	0	3	41	6	1	0.08	1.1		0.03	1.60182
128	VSVV010	5009698	149	A/T	A	ND		28	0	0	17	0	4	41	8	1	0.03	1.34449		0.01	2.09474
129	VSVV010	5009712	163	A/T	A	ND		28	0	0	18	0	4	42	7	1	0.05	1.22078		0.01	1.95303
130	VSVV010	5009721	172	A/T	A	ND		28	0	0	22	0	1	26	2	23	7,81×10-7	5.53182		1,92×10-4	3.59573
131	VSVV010	5009731	182	T/G	T	ND		23	4	1	22	0	1	44	7	0	0.56	0.25595		0.05	1.31049
132	VSVV010	5009743	194	A/G	A	ND		28	0	0	1	21	1	32	13	6	1,75×10-7	3.49805		8,97×10-8	6.95742
133	VSVV010	5009781	232	A/T	T	ND		21	5	2	19	4	0	39	11	1	0.6	0.223963		0.84	0.077693
134	VSVV010	5009792	243	A/G	A	ND		29	0	0	1	22	0	32	13	7	1,45×10-4	3.8156		1,77×10-8	7.63419
135	VSVV010	5009816	267	T/G	G	ND		29	0	0	1	22	0	32	13	7	1,45×10-4	3.8156		1,77×10-8	7.63419
136	VSVV010	5009842	293	A/G	A	ND		29	0	0	1	21	1	33	13	7	1,45×10-4	3.75717		8,97×10-8	7.04723
137	VSVV010	5009893	344	A/C	C	ND		21	6	2	20	3	0	41	11	1	0.61	0.213671		0.67	0.172778
138	VSVV010	5009911	362	A/T	A	ND		29	0	0	2	21	1	34	13	6	1,86×10-4	3.41024		4,81×10-7	6.31766
139	VSVV011	5036714	803	C/G	C	intergenic		15	0	6	8	2	7	15	17	6	1,98×10-4	3.43826		0.01	1.57833
140	VSVV011	5036754	763	T/C	C	intergenic		20	0	1	10	4	3	27	10	2	0.01	1.74439		0.44	0.445069
141	VSVV011	5036773	744	A/T	A	intergenic		21	0	1	13	2	2	31	7	1	0.02	1.201		0.23	0.461718
142	VSVV011	5036807	710	A/C	C	intergenic		22	0	1	14	1	2	33	7	0	0.02	1.66593		0.06	1.25136
143	VSVV011	5036837	680	T/C	C	intergenic		22	0	1	14	1	2	33	7	0	0.02	1.66593		0.19	1.25136
144	VSVV011	5036964	541	indel	A	intergenic		24	0	1	14	0	2	35	6	0	0.05	1.33214		0.03	1.53745
145	VSVV011	5037186	319	T/C	T	intergenic		22	0	1	14	0	2	33	6	0	0.04	1.34885		0.02	1.69363
146	VSVV011	5037405	100	A/C	C	intergenic		18	1	2	16	0	0	33	4	0	0.16	0.783291		0.3	0.519248
Note (*) : the bold and italic postion are approximate values
(**) F, M and Th = actual genotype count of females and males in the population, and theoretical proportions at Hardy-Weinberg equilibrium; he = heterozygote genotypes (for example AT),
(***) : ND = Not Defined
