# Supplementary material for: A small XY chromosomal region explains sex determination in wild dioecious V. vinifera and the reversal to hermaphroditism in domesticated grapevines
Source: BMC Plant Biol. 2014 Sep 3;14:229. doi: 10.1186/s12870-014-0229-z (PMC4167142; doi:10.1186/s12870-014-0229-z)
Supplement: Additional file 6: — Gene annotation of the sex region defined in the study (Gaze annotation 2012, 12x.0 version). [file 12870_2014_229_MOESM6_ESM.xls]

## Sheet: Additional file 5
Additional file 5: Gene annotation of the sex region defined in the study (Gaze annotation 2012, 12x.0 version).
	Gene Name	Function	Position	Corresponding amplicon
1	GSVIVT01001275001	Trehalose-6-phosphate phosphatase (TPP)	4898034 – 4901145	VSVV006
2	GSVIVT01001276001	Unknown function	4914168 – 4914984
3	GSVIVT01001277001	Exostosin family protein	4921780 – 4923609	VSVV007
4	GSVIVT01001278001	3-oxoacyl-(acyl-carrier-protein) synthase III (KASIII)	4923752 – 4935337
5	absent in the chromosome 2 of the 12x version reference genome but present in scaffold 233 of the chromosome Un of the 12x version, GSVIVT01004781001	Ethylene Overproducer-like 1 (ETO1)	estimated positions on the 12X: chr2:4953998 – 4959471	VSVV008
6	GSVIVT01001279001	PLATZ transcription factor	4948964 – 4950534
7	GSVIVT01001280001	Flavin-containing monooxygenase	4951821 – 4956004
8	GSVIVT01001281001	Flavin-containing monooxygenase	4957741 – 4960852
9	GSVIVT01001282001	Flavin-containing monooxygenase	4962612 – 4965728
10	GSVIVT01001284001	Flavin-containing monooxygenase	4974657 – 4978139
11	GSVIVT01001285001	Unknown function	4983356 – 4986675
12	GSVIVT01001286001	WRKY transcription factor 21	4989461 – 4989778	VSVV009
13	absent in the 12x reference genome but present in chromosome 2 of the 8x version, GSVIVT00007310001	Adenine phosphoribosyltransferase (APT3)	estimated positions on the 12X: chr2:5009498 – 5010308	VSVV010
