# Supplementary material for: A small XY chromosomal region explains sex determination in wild dioecious V. vinifera and the reversal to hermaphroditism in domesticated grapevines
Source: BMC Plant Biol. 2014 Sep 3;14:229. doi: 10.1186/s12870-014-0229-z (PMC4167142; doi:10.1186/s12870-014-0229-z)
Supplement: Additional file 7: — Haplotypes of the four sex-linked amplicons. Haplotype representation for the four sex-linked amplicons ranked according to their inferred sex (from the haplotype trees) and the geographic origin of the genotypes. Haplotypic sex, M = male, H = hermaphrodite, F wild = female haplotype found in wild grapevine and F dom = female haplotype found in domesticated grapevine. Name: PHASE haplotype number. Individual: genotype name; short name signification: c = cultivated; s = wild (sauvage), f = female, m = male, h = hermaprodite, hf or hh = hermaphrodite for which the genotype is known (HF and HH genotype known through the study of the sex segregation in descents). Country: country of origin of the plant. Region: geographic groups acronyms were defined as in Bacilieri et al. [35], namely: MAGH = Maghreb; IBER = Iberian Peninsula; WCEUR = Western & Central Europe; ITAP = Italian Peninsula; BALK = Balkans; RUUK = Russia & Ukraine; EMCA = Eastern Mediterranean and Caucasus; MFEAS = Middle and Far East; NEWO = New World Vineyard; and ND = Not determined. Colors base representation: yellow = adenine, red = thymine, blue = cytosine and green = guanine. [file 12870_2014_229_MOESM7_ESM.xls]

## Sheet: Additional file 6 Legend
Additional file 6 : Haplotypes of the four sex-linked amplicons
Haplotype representation for the four sex-linked amplicons ranked according to their inferred sex (from the haplotype trees) and the geographic origin of the genotypes
Haplotypic sex, M = male, H = hermaphrodite, F wild = female haplotype found in wild grapevine and F dom = female haplotype found in domesticated grapevine
Name : PHASE haplotype number.
Individual : genotype name; short name signification : c = cultivated; s = wild (sauvage), f = female, m = male, h = hermaprodite, hf or hh = hermaphrodite for which the genotype is known (HF and HH genotype known thanks to the study of the sex segregation in descents).
Country : country of origin of the plant.
Region : geographic groups acronyms were defined as in Bacilieri et al. [35], namely: MAGH = Maghreb; IBER = Iberian Peninsula; WCEUR = Western & Central Europe;
ITAP = Italian Peninsula; BALK = Balkans; RUUK = Russia & Ukraina; EMCA = Eastern Mediteranean and Caucasus; MFEAS = Middle and Far East; NEWO = New World Vineyard;
and ND = Non determined
Colors base represention : yellow = adenine, red = thymine, blue = cytosine and green = guanine.

## Sheet: VSVV006
	Nb	Haplotypic sex	Haplotype Name	Individual	Country	Region	1	2	3	4	5	6	7	8	9	10	11	12	13	14	15	16	17	18	19	20	21	22	23	24	25	26	27	28	29	30	31	32	33
	1	M	haplo7	smBB1	FRA	WCEUR
	2	M	haplo7	smCHADE	FRA	WCEUR
	3	M	haplo7	smCHALO2	FRA	WCEUR
	4	M	haplo7	smGOK5	TUR	EMCA
	5	M	haplo7	smLA4	MAR	MAGH
	6	M	haplo7	smLAG2	FRA	WCEUR
	7	M	haplo7	smLAMBRI	MAR	MAGH
	8	M	haplo7	smLAP10	FRA	WCEUR
	9	M	haplo7	smLAS2	FRA	WCEUR
	10	M	haplo7	smLBICH	FRA	WCEUR
	11	M	haplo7	smLCAPNE1	TUN	MAGH
	12	M	haplo7	smLE3	FRA	WCEUR
	13	M	haplo7	smLFMTP17	FRA	WCEUR
	14	M	haplo7	smLPUIVE2	FRA	WCEUR
	15	M	haplo7	smO14	TUN	MAGH
	16	M	haplo7	smOBERL21	FRA	WCEUR
	17	M	haplo7	smSED1	TUR	EMCA
	18	M	haplo7	smVSD	DEU	WCEUR
	19	M	haplo7	smW2	GEO	EMCA
	20	M	haplo7	smVSA	SUI	WCEUR
	21	M	haplo14	smUNZA07	SVK	BALK
	22	M	haplo17	smVKM	DEU	WCEUR
	1	H	haplo7	chAKO	RUS	RUUK
	2	H	haplo7	chfSAVA77	FRA	WCEUR
	3	H	haplo7	chTSO	GEO	EMCA
	4	H	haplo21	chLAGOR	GRC	BALK
	5	H	haplo21	chfMUSCAL	ND	BALK
	6	H	haplo21	chSUL	GRC	BALK
	7	H	haplo19	chfRHAZA	TUR	EMCA
	8	H	haplo2	chKAP	GEO	EMCA
	9	H	haplo12	chARA	GRC	BALK
	10	H	haplo12	chPER	RUS	RUUK
	11	H	haplo12	chCHB	ARM	EMCA
	12	H	haplo12	chfDIAGA	PRT	IBER
	13	H	haplo12	chDTN	IRN	MFEAS
	14	H	haplo12	chCAF	FRA	WCEUR
	15	H	haplo12	chTIC	ROU	BALK
	16	H	haplo12	chLAR	PRT	IBER
	17	H	haplo12	chLAE	MAR	MAGH
	18	H	haplo12	chfMUF	GRC	BALK
	19	H	haplo12	chCHI	TJK	MFEAS
	20	H	haplo12	chMUSCROM	ESP	IBER
	21	H	haplo8	chASS	RUS	RUUK
	22	H	haplo8	chASS	RUS	RUUK
	23	H	haplo8	chEST	PRT	IBER
	1	F wild	haplo11	sfA71	FRA	WCEUR
	2	F wild	haplo11	sfA71	FRA	WCEUR
	3	F wild	haplo11	sfBLIDA	TUR	EMCA
	4	F wild	haplo11	sfCAL10	FRA	WCEUR
	5	F wild	haplo11	sfCAL10	FRA	WCEUR
	6	F wild	haplo11	sfCOLBAB2	FRA	WCEUR
	7	F wild	haplo11	sfCSAU4	FRA	WCEUR
	8	F wild	haplo11	sfCSAU4	FRA	WCEUR
	9	F wild	haplo11	sfLAG	FRA	WCEUR
	10	F wild	haplo11	sfLAG9	FRA	WCEUR
	11	F wild	haplo11	sfLAS	TUN	MAGH
	12	F wild	haplo11	sfLE1	FRA	WCEUR
	13	F wild	haplo11	sfLE1	FRA	WCEUR
	14	F wild	haplo11	sfLTABA1	TUN	MAGH
	15	F wild	haplo11	sfO14bis	TUN	MAGH
	16	F wild	haplo11	sfOUCH14	TUN	MAGH
	17	F wild	haplo11	sfOUCH14	TUN	MAGH
	18	F wild	haplo11	sfPSLX	FRA	WCEUR
	19	F wild	haplo11	sfRIVEL1	FRA	WCEUR
	20	F wild	haplo11	sfRIVEL1	FRA	WCEUR
	21	F wild	haplo11	sfTEU	FRA	WCEUR
	22	F wild	haplo11	sfTEU	FRA	WCEUR
	23	F wild	haplo11	sfLTIGH3	MAR	MAGH
	24	F wild	haplo11	smCHALO2	FRA	WCEUR
	25	F wild	haplo11	smLBICH	FRA	WCEUR
	26	F wild	haplo11	smLCAPNE1	TUN	MAGH
	27	F wild	haplo11	smOBERL21	FRA	WCEUR
	28	F wild	haplo11	smVKM	DEU	WCEUR
	29	F wild	haplo11	smVSD	DEU	WCEUR
	30	F wild	haplo11	sfSARTI5	GRC	BALK
	31	F wild	haplo11	sfUNZA4	SVK	BALK
	32	F wild	haplo11	sfUNZA4	SVK	BALK
	33	F wild	haplo6	sfBLIDA	TUR	EMCA
	34	F wild	haplo6	sfCOLBAB2	FRA	WCEUR
	35	F wild	haplo6	sfLAG	FRA	WCEUR
	36	F wild	haplo6	sfLAG16	FRA	WCEUR
	37	F wild	haplo6	sfLAG16	FRA	WCEUR
	38	F wild	haplo6	sfLAG9	FRA	WCEUR
	39	F wild	haplo6	sfLAP13	FRA	WCEUR
	40	F wild	haplo6	sfLAP13	FRA	WCEUR
	41	F wild	haplo6	sfLAS	TUN	MAGH
	42	F wild	haplo6	sfLOUE	MAR	MAGH
	43	F wild	haplo6	sfLOUE	MAR	MAGH
	44	F wild	haplo6	sfLTABA1	TUN	MAGH
	45	F wild	haplo6	sfPSLX	FRA	WCEUR
	46	F wild	haplo6	smBB1	FRA	WCEUR
	47	F wild	haplo6	smCHADE	FRA	WCEUR
	48	F wild	haplo6	smLAG2	FRA	WCEUR
	49	F wild	haplo6	smLAMBRI	MAR	MAGH
	50	F wild	haplo6	smLAP10	FRA	WCEUR
	51	F wild	haplo6	smLAS2	FRA	WCEUR
	52	F wild	haplo6	smLE3	FRA	WCEUR
	53	F wild	haplo6	smLFMTP17	FRA	WCEUR
	54	F wild	haplo6	smLPUIVE2	FRA	WCEUR
	55	F wild	haplo5	sfMANQUE	ESP	IBER
	56	F wild	haplo5	sfW21	GEO	EMCA
	57	F wild	haplo5	sfW21	GEO	EMCA
	58	F wild	haplo5	sfSARTI5	GRC	BALK
	59	F wild	haplo13	smO14	TUN	MAGH
	60	F wild	haplo13	sfNEF2	FRA	WCEUR
	61	F wild	haplo13	sfO14bis	TUN	MAGH
	62	F wild	haplo13	sfLTIGH3	MAR	MAGH
	63	F wild	haplo10	smW2	GEO	EMCA
	64	F wild	haplo1	smSED1	TUR	EMCA
	65	F wild	haplo3	smLA4	MAR	MAGH
	66	F wild	haplo9	sfNEF2	FRA	WCEUR
	67	F wild	haplo18	smGOK5	TUR	EMCA
	68	F wild	haplo20	smUNZA07	SVK	BALK
	69	F wild	haplo22	smVSA	SUI	WCEUR
	70	F wild	haplo4	sfMANQUE	ESP	IBER
	1	F dom	haplo6	chCHB	ARM	EMCA
	2	F dom	haplo6	chDTN	IRN	MFEAS
	3	F dom	haplo6	chfDIAGA	PRT	IBER
	4	F dom	haplo6	chfRHAZA	TUR	EMCA
	5	F dom	haplo6	chfSAVA77	FRA	WCEUR
	6	F dom	haplo6	chLAE	MAR	MAGH
	7	F dom	haplo6	chLAR	PRT	IBER
	8	F dom	haplo6	chTIC	ROU	BALK
	9	F dom	haplo6	chTSO	GEO	EMCA
	10	F dom	haplo4	chARA	GRC	BALK
	11	F dom	haplo4	chfMUF	GRC	BALK
	12	F dom	haplo4	chLAGOR	GRC	BALK
	13	F dom	haplo4	chMUSCROM	ESP	IBER
	14	F dom	haplo4	chPER	RUS	RUUK
	15	F dom	haplo11	chCAF	FRA	WCEUR
	16	F dom	haplo11	chKAP	GEO	EMCA
	17	F dom	haplo10	chAKO	RUS	RUUK
	18	F dom	haplo10	chEST	PRT	IBER
	19	F dom	haplo16	chfMUSCAL	ND	BALK
	20	F dom	haplo16	chSUL	GRC	BALK
	21	F dom	haplo15	chCHI	TJK	MFEAS

## Sheet: VSVV007
	Nb	Haplotypic sex	Haplotype Name	Individual	Country	Region	1	2	3	4	5	6	7	8	9	10	11	12	13	14
	1	M	haplo7	smBB1	FRA	WCEUR
	2	M	haplo7	smCHADE	FRA	WCEUR
	3	M	haplo7	smCHALO2	FRA	WCEUR
	4	M	haplo7	smGOK5	TUR	EMCA
	5	M	haplo7	smLA4	MAR	MAGH
	6	M	haplo7	smLAG2	FRA	WCEUR
	7	M	haplo7	smLAMBRI	MAR	MAGH
	8	M	haplo7	smLAP10	FRA	WCEUR
	9	M	haplo7	smLAS2	FRA	WCEUR
	10	M	haplo7	smLBICH	FRA	WCEUR
	11	M	haplo7	smLCAPNE1	TUN	MAGH
	12	M	haplo7	smLE3	FRA	WCEUR
	13	M	haplo7	smLFMTP17	FRA	WCEUR
	14	M	haplo7	smLPUIVE2	FRA	WCEUR
	15	M	haplo7	smO14	TUN	MAGH
	16	M	haplo7	smOBERL21	FRA	WCEUR
	17	M	haplo7	smSED1	TUR	EMCA
	18	M	haplo7	smVKM	DEU	WCEUR
	19	M	haplo7	smVSA	SUI	WCEUR
	20	M	haplo7	smVSD	DEU	WCEUR
	21	M	haplo7	smW2	GEO	EMCA
	22	M	haplo1	smUNZA07	SVK	BAlK
	1	H	haplo7	chASS	RUS	RUUK
	2	H	haplo7	chCAF	FRA	WCEUR
	3	H	haplo7	chCHB	ARM	EMCA
	4	H	haplo7	chCHI	TJK	MFEAS
	5	H	haplo7	chDTN	IRN	MFEAS
	6	H	haplo7	chfDIAGA	PRT	IBER
	7	H	haplo7	chfMUF	GRC	BALK
	8	H	haplo7	chfMUSCAL	ND	BALK
	9	H	haplo7	chfRHAZA	TUR	EMCA
	10	H	haplo7	chfSAVA77	FRA	WCEUR
	11	H	haplo7	chKAP	GEO	EMCA
	12	H	haplo7	chLAE	MAR	MAGH
	13	H	haplo7	chLAGOR	GRC	BALK
	14	H	haplo7	chLAR	PRT	IBER
	15	H	haplo7	chMUSCROM	ESP	IBER
	16	H	haplo7	chPER	RUS	RUUK
	17	H	haplo7	chSUL	GRC	BALK
	18	H	haplo7	chTIC	ROU	BALK
	19	H	haplo7	chTSO	GEO	EMCA
	20	H	haplo1	chAKO	RUS	RUUK
	21	H	haplo1	chEST	PRT	IBER
	22	H	haplo4	chARA	GRC	BALK
	1	F wild	haplo8	sfA71	FRA	WCEUR
	2	F wild	haplo8	sfBLIDA	TUR	EMCA
	3	F wild	haplo8	sfBLIDA	TUR	EMCA
	4	F wild	haplo8	sfCAL10	FRA	WCEUR
	5	F wild	haplo8	sfCAL10	FRA	WCEUR
	6	F wild	haplo8	sfCOLBAB2	FRA	WCEUR
	7	F wild	haplo8	sfCOLBAB2	FRA	WCEUR
	8	F wild	haplo8	sfCSAU4	FRA	WCEUR
	9	F wild	haplo8	sfCSAU4	FRA	WCEUR
	10	F wild	haplo8	sfLAG	FRA	WCEUR
	11	F wild	haplo8	sfLAG	FRA	WCEUR
	12	F wild	haplo8	sfLAG16	FRA	WCEUR
	13	F wild	haplo8	sfLAG9	FRA	WCEUR
	14	F wild	haplo8	sfLAG9	FRA	WCEUR
	15	F wild	haplo8	sfLAP13	FRA	WCEUR
	16	F wild	haplo8	sfLAP13	FRA	WCEUR
	17	F wild	haplo8	sfLAS	TUN	MAGH
	18	F wild	haplo8	sfLE1	FRA	WCEUR
	19	F wild	haplo8	sfLE1	FRA	WCEUR
	20	F wild	haplo8	sfLOUE	MAR	MAGH
	21	F wild	haplo8	sfLOUE	MAR	MAGH
	22	F wild	haplo8	sfLTABA1	TUN	MAGH
	23	F wild	haplo8	sfLTIGH3	MAR	MAGH
	24	F wild	haplo8	sfO14bis	TUN	MAGH
	25	F wild	haplo8	sfOUCH14	TUN	MAGH
	26	F wild	haplo8	sfOUCH14	TUN	MAGH
	27	F wild	haplo8	sfPSLX	FRA	WCEUR
	28	F wild	haplo8	sfPSLX	FRA	WCEUR
	29	F wild	haplo8	sfRIVEL1	FRA	WCEUR
	30	F wild	haplo8	sfRIVEL1	FRA	WCEUR
	31	F wild	haplo8	sfSARTI5	GRC	BALK
	32	F wild	haplo8	sfTEU	FRA	WCEUR
	33	F wild	haplo8	sfTEU	FRA	WCEUR
	34	F wild	haplo8	sfUNZA4	SVK	BALK
	35	F wild	haplo8	sfUNZA4	SVK	BALK
	36	F wild	haplo8	smCHADE	FRA	WCEUR
	37	F wild	haplo8	smCHALO2	FRA	WCEUR
	38	F wild	haplo8	smGOK5	TUR	EMCA
	39	F wild	haplo8	smLA4	MAR	MAGH
	40	F wild	haplo8	smLAG2	FRA	WCEUR
	41	F wild	haplo8	smLAMBRI	MAR	MAGH
	42	F wild	haplo8	smLAP10	FRA	WCEUR
	43	F wild	haplo8	smLBICH	FRA	WCEUR
	44	F wild	haplo8	smLCAPNE1	TUN	MAGH
	45	F wild	haplo8	smLE3	FRA	WCEUR
	46	F wild	haplo8	smLFMTP17	FRA	WCEUR
	47	F wild	haplo8	smSED1	TUR	EMCA
	48	F wild	haplo8	smVKM	DEU	WCEUR
	49	F wild	haplo8	smVSA	SUI	WCEUR
	50	F wild	haplo8	smVSD	DEU	WCEUR
	51	F wild	haplo2	sfLAG16	FRA	WCEUR
	52	F wild	haplo2	sfLTABA1	TUN	MAGH
	53	F wild	haplo2	sfMANQUE	ESP	IBER
	54	F wild	haplo2	sfMANQUE	ESP	IBER
	55	F wild	haplo2	sfNEF2	FRA	WCEUR
	56	F wild	haplo2	sfW21	GEO	EMCA
	57	F wild	haplo2	sfW21	GEO	EMCA
	58	F wild	haplo2	smBB1	FRA	WCEUR
	59	F wild	haplo2	smLPUIVE2	FRA	WCEUR
	60	F wild	haplo2	smW2	GEO	EMCA
	61	F wild	haplo3	sfLTIGH3	MAR	MAGH
	62	F wild	haplo3	sfNEF2	FRA	WCEUR
	63	F wild	haplo3	sfO14bis	TUN	MAGH
	64	F wild	haplo3	sfSARTI5	GRC	BALK
	65	F wild	haplo6	smLAS2	FRA	WCEUR
	66	F wild	haplo6	sfLAS	TUN	MAGH
	67	F wild	haplo10	smO14	TUN	MAGH
	68	F wild	haplo10	smOBERL21	FRA	WCEUR
	69	F wild	haplo5	sfA71	FRA	WCEUR
	70	F wild	haplo9	smUNZA07	SVK	BALK
	1	F dom	haplo2	chAKO	RUS	RUUK
	2	F dom	haplo2	chARA	GRC	BALK
	3	F dom	haplo2	chCHB	ARM	EMCA
	4	F dom	haplo2	chCHI	TJK	MFEAS
	5	F dom	haplo2	chEST	PRT	IBER
	6	F dom	haplo2	chfDIAGA	PRT	IBER
	7	F dom	haplo2	chfMUF	GRC	BALK
	8	F dom	haplo2	chfMUSCAL	ND	BALK
	9	F dom	haplo2	chfRHAZA	TUR	EMCA
	10	F dom	haplo2	chfSAVA77	FRA	WCEUR
	11	F dom	haplo2	chKAP	GEO	EMCA
	12	F dom	haplo2	chLAE	MAR	MAGH
	13	F dom	haplo2	chLAGOR	GRC	BALK
	14	F dom	haplo2	chLAR	PRT	IBER
	15	F dom	haplo2	chMUSCROM	ESP	IBER
	16	F dom	haplo2	chPER	RUS	RUUK
	17	F dom	haplo2	chSUL	GRC	BALK
	18	F dom	haplo2	chTIC	ROU	BALK
	19	F dom	haplo2	chTSO	GEO	EMCA
	20	F dom	haplo8	chCAF	FRA	WCEUR
	21	F dom	haplo8	chDTN	IRN	MFEAS
	22	F dom	haplo6	chASS	RUS	RUUK

## Sheet: VSVV009
	Nb	Haplotypic sex	Haplotype Name	Individual	Country	Region	1	2	3	4	5	6	7	8	9	10	11	12	13	14	15	16	17	18	19	20	21	22	23	24	25	26	27	28	29	30	31	32	33	34	35
	1	M	haplo11	smBB1	FRA	WCEUR
	2	M	haplo11	smCHADE	FRA	WCEUR
	3	M	haplo11	smCHALO2	FRA	WCEUR
	4	M	haplo11	smGOK5	TUR	EMCA
	5	M	haplo11	smLA4	MAR	MAGH
	6	M	haplo11	smLAG2	FRA	WCEUR
	7	M	haplo11	smLAP10	FRA	WCEUR
	8	M	haplo11	smLAS2	FRA	WCEUR
	9	M	haplo11	smLBICH	FRA	WCEUR
	10	M	haplo11	smLCAPNE1	TUN	MAGH
	11	M	haplo11	smLE3	FRA	WCEUR
	12	M	haplo11	smLFMTP17	FRA	WCEUR
	13	M	haplo11	smLPUIVE2	FRA	WCEUR
	14	M	haplo11	smO14	TUN	MAGH
	15	M	haplo11	smOBERL21	FRA	WCEUR
	16	M	haplo11	smSED1	TUR	EMCA
	17	M	haplo11	smUNZA07	SVK	BAlK
	18	M	haplo11	smVKM	DEU	WCEUR
	19	M	haplo11	smVSD	DEU	WCEUR
	20	M	haplo11	smW2	GEO	EMCA
	21	M	haplo25	smLAMBRI	MAR	MAGH
	22	M	haplo23	smVSA	SUI	WCEUR
	1	H	haplo25	chAKO	RUS	RUUK
	2	H	haplo25	chARA	GRC	BALK
	3	H	haplo25	chASS	RUS	RUUK
	4	H	haplo25	chASS	RUS	RUUK
	5	H	haplo25	chEST	PRT	IBER
	6	H	haplo25	chfDIAGA	PRT	IBER
	7	H	haplo25	chfMUF	GRC	BALK
	8	H	haplo25	chfMUSCAL	ND	BALK
	9	H	haplo25	chfRHAZA	TUR	EMCA
	10	H	haplo25	chKAP	GEO	EMCA
	11	H	haplo25	chLAE	MAR	MAGH
	12	H	haplo25	chMUSCROM	ESP	IBER
	13	H	haplo25	chPER	RUS	RUUK
	14	H	haplo25	chSUL	GRC	BALK
	15	H	haplo25	chTIC	ROU	BALK
	16	H	haplo25	chTSO	GEO	EMCA
	17	H	haplo24	chCHB	ARM	EMCA
	18	H	haplo24	chCHI	TJK	MFEAS
	19	H	haplo11	chfSAVA77	FRA	WCEUR
	20	H	haplo17	chLAR	PRT	IBER
	21	H	haplo22	chLAGOR	GRC	BALK
	1	F wild	haplo27	sfCAL10	FRA	WCEUR
	2	F wild	haplo27	sfCAL10	FRA	WCEUR
	3	F wild	haplo27	sfA71	FRA	WCEUR
	4	F wild	haplo27	sfA71	FRA	WCEUR
	5	F wild	haplo27	sfCOLBAB2	FRA	WCEUR
	6	F wild	haplo27	sfCOLBAB2	FRA	WCEUR
	7	F wild	haplo27	sfLAS	TUN	MAGH
	8	F wild	haplo27	sfLAS	TUN	MAGH
	9	F wild	haplo27	sfRIVEL1	FRA	WCEUR
	10	F wild	haplo27	sfRIVEL1	FRA	WCEUR
	11	F wild	haplo27	sfTEU	FRA	WCEUR
	12	F wild	haplo27	sfTEU	FRA	WCEUR
	13	F wild	haplo27	sfBLIDA	TUR	EMCA
	14	F wild	haplo27	sfPSLX	FRA	WCEUR
	15	F wild	haplo27	sfCSAU4	FRA	WCEUR
	16	F wild	haplo27	sfCSAU4	FRA	WCEUR
	17	F wild	haplo27	sfLTIGH3	MAR	MAGH
	18	F wild	haplo27	sfSARTI5	GRC	BALK
	19	F wild	haplo27	sfUNZA4	SVK	BALK
	20	F wild	haplo27	sfUNZA4	SVK	BALK
	21	F wild	haplo2	sfMANQUE	ESP	IBER
	22	F wild	haplo2	sfMANQUE	ESP	IBER
	23	F wild	haplo2	sfNEF2	FRA	WCEUR
	24	F wild	haplo2	sfW21	GEO	EMCA
	25	F wild	haplo2	sfW21	GEO	EMCA
	26	F wild	haplo2	smW2	GEO	EMCA
	27	F wild	haplo10	sfLAG16	FRA	WCEUR
	28	F wild	haplo10	sfLE1	FRA	WCEUR
	29	F wild	haplo10	sfLTABA1	TUN	MAGH
	30	F wild	haplo10	sfNEF2	FRA	WCEUR
	31	F wild	haplo10	sfO14bis	TUN	MAGH
	32	F wild	haplo10	smBB1	FRA	WCEUR
	33	F wild	haplo10	smLPUIVE2	FRA	WCEUR
	34	F wild	haplo10	smO14	TUN	MAGH
	35	F wild	haplo10	smVSA	SUI	WCEUR
	36	F wild	haplo28	sfLE1	FRA	WCEUR
	37	F wild	haplo28	sfLTABA1	TUN	MAGH
	38	F wild	haplo28	sfSARTI5	GRC	BALK
	39	F wild	haplo28	smCHALO2	FRA	WCEUR
	40	F wild	haplo28	smLAS2	FRA	WCEUR
	41	F wild	haplo28	smLBICH	FRA	WCEUR
	42	F wild	haplo28	smLCAPNE1	TUN	MAGH
	43	F wild	haplo28	smOBERL21	FRA	WCEUR
	44	F wild	haplo28	smSED1	TUR	EMCA
	45	F wild	haplo28	smVKM	DEU	WCEUR
	46	F wild	haplo28	smVSD	DEU	WCEUR
	47	F wild	haplo14	smLE3	FRA	WCEUR
	48	F wild	haplo14	sfLAG16	FRA	WCEUR
	49	F wild	haplo14	smLAP10	FRA	WCEUR
	50	F wild	haplo14	smLAG2	FRA	WCEUR
	51	F wild	haplo14	smCHADE	FRA	WCEUR
	52	F wild	haplo14	smLA4	MAR	MAGH
	53	F wild	haplo1	sfLAP13	FRA	WCEUR
	54	F wild	haplo1	sfLAP13	FRA	WCEUR
	55	F wild	haplo1	sfLOUE	MAR	MAGH
	56	F wild	haplo1	sfLOUE	MAR	MAGH
	57	F wild	haplo8	sfO14bis	TUN	MAGH
	58	F wild	haplo8	sfOUCH14	TUN	MAGH
	59	F wild	haplo8	sfOUCH14	TUN	MAGH
	60	F wild	haplo16	sfLAG9	FRA	WCEUR
	61	F wild	haplo16	sfPSLX	FRA	WCEUR
	62	F wild	haplo13	sBLIDA	TUR	EMCA
	63	F wild	haplo4	sfLAG	FRA	WCEUR
	64	F wild	haplo20	sfLAG	FRA	WCEUR
	65	F wild	haplo26	sfLAG9	FRA	WCEUR
	66	F wild	haplo5	smGOK5	TUR	EMCA
	67	F wild	haplo9	sfLTIGH3	MAR	MAGH
	68	F wild	haplo15	smLAMBRI	MAR	MAGH
	69	F wild	haplo18	smLFMTP17	FRA	WCEUR
	70	F wild	haplo21	smUNZA07	SVK	BALK
	1	F dom	haplo10	chCAF	FRA	WCEUR
	2	F dom	haplo10	chDTN	IRN	MFEAS
	3	F dom	haplo10	chDTN	IRN	MFEAS
	4	F dom	haplo10	chfDIAGA	PRT	IBER
	5	F dom	haplo10	chfMUF	GRC	BALK
	6	F dom	haplo10	chfSAVA77	FRA	WCEUR
	7	F dom	haplo10	chKAP	GEO	EMCA
	8	F dom	haplo10	chLAE	MAR	MAGH
	9	F dom	haplo10	chTSO	GEO	EMCA
	10	F dom	haplo2	chAKO	RUS	RUUK
	11	F dom	haplo2	chARA	GRC	BALK
	12	F dom	haplo2	chEST	PRT	IBER
	13	F dom	haplo2	chfMUSCAL	ND	BALK
	14	F dom	haplo2	chLAGOR	GRC	BALK
	15	F dom	haplo2	chPER	RUS	RUUK
	16	F dom	haplo2	chSUL	GRC	BALK
	17	F dom	haplo28	chCAF	FRA	WCEUR
	18	F dom	haplo28	chLAR	PRT	IBER
	19	F dom	haplo12	chCHB	ARM	EMCA
	20	F dom	haplo6	chCHI	TJK	MFEAS
	21	F dom	haplo19	chfRHAZA	TUR	EMCA
	22	F dom	haplo3	chMUSCROM	ESP	IBER
	23	F dom	haplo7	chTIC	ROU	BALK

## Sheet: VSVV010
	Nb	Haplotypic sex	Haplotype Name	Individual	Country	Region	1	2	3	4	5	6	7	8	9	10	11	12	13	14	15	16	17	18	19	20	21	22	23	24
	1	M	haplo4	smLAG2	FRA	WCEUR
	2	M	haplo4	smLAP10	FRA	WCEUR
	3	M	haplo4	smLCAPNE1	TUN	MAGH
	4	M	haplo4	smLE3	FRA	WCEUR
	5	M	haplo4	smO14	TUN	MAGH
	6	M	haplo4	smOBERL21	FRA	WCEUR
	7	M	haplo4	smUNZA07	SVK	BAlK
	8	M	haplo4	smVSA	SUI	WCEUR
	9	M	haplo4	smVSD	DEU	WCEUR
	10	M	haplo13	smCHALO2	FRA	WCEUR
	11	M	haplo13	smLA4	MAR	MAGH
	12	M	haplo13	smLAS2	FRA	WCEUR
	13	M	haplo13	smLFMTP17	FRA	WCEUR
	14	M	haplo18	smBB1	FRA	WCEUR
	15	M	haplo28	smCHADE	FRA	WCEUR
	16	M	haplo28	smLAMBRI	MAR	MAGH
	17	M	haplo33	smGOK5	TUR	EMCA
	18	M	haplo2	smW2	GEO	EMCA
	1	H	haplo30	chEST	PRT	IBER
	2	H	haplo30	chEST	PRT	IBER
	3	H	haplo30	chTIC	ROU	BALK
	4	H	haplo30	chTIC	ROU	BALK
	5	H	haplo30	chCHB	ARM	EMCA
	6	H	haplo30	chCHB	ARM	EMCA
	7	H	haplo30	chLAGOR	GRC	BALK
	8	H	haplo30	chLAGOR	GRC	BALK
	9	H	haplo30	chLAE	MAR	MAGH
	10	H	haplo30	chKAP	GEO	EMCA
	11	H	haplo30	chKAP	GEO	EMCA
	12	H	haplo30	chfMUSCAL	ND	BALK
	13	H	haplo30	chfMUSCAL	ND	BALK
	14	H	haplo30	chCHI	TJK	MFEAS
	15	H	haplo30	chCHI	TJK	MFEAS
	16	H	haplo30	chMUSCROM	ESP	IBER
	17	H	haplo30	chMUSCROM	ESP	IBER
	18	H	haplo30	chSUL	GRC	BALK
	19	H	haplo30	chSUL	GRC	BALK
	20	H	haplo4	chARA	GRC	BALK
	21	H	haplo4	chASS	RUS	RUUK
	22	H	haplo23	chAKO	RUS	RUUK
	23	H	haplo23	chCAF	FRA	WCEUR
	24	H	haplo4	chfRHAZA	TUR	EMCA
	25	H	haplo10	chTSO	GEO	EMCA
	26	H	haplo15	chfMUF	GRC	BALK
	1	F wild	haplo9	sfA71	FRA	WCEUR
	2	F wild	haplo9	sfA71	FRA	WCEUR
	3	F wild	haplo9	sfBLIDA	TUR	EMCA
	4	F wild	haplo9	sfCAL10	FRA	WCEUR
	5	F wild	haplo9	sfCAL10	FRA	WCEUR
	6	F wild	haplo9	sfCOLBAB2	FRA	WCEUR
	7	F wild	haplo9	sfCSAU4	FRA	WCEUR
	8	F wild	haplo9	sfCSAU4	FRA	WCEUR
	9	F wild	haplo9	sfLAG	FRA	WCEUR
	10	F wild	haplo9	sfLAG	FRA	WCEUR
	11	F wild	haplo9	sfLAG16	FRA	WCEUR
	12	F wild	haplo9	sfLAG9	FRA	WCEUR
	13	F wild	haplo9	sfLAG9	FRA	WCEUR
	14	F wild	haplo9	sfLAP13	FRA	WCEUR
	15	F wild	haplo9	sfLAP13	FRA	WCEUR
	16	F wild	haplo9	sfLAS	TUN	MAGH
	17	F wild	haplo9	sfLE1	FRA	WCEUR
	18	F wild	haplo9	sfLE1	FRA	WCEUR
	19	F wild	haplo9	sfLOUE	MAR	MAGH
	20	F wild	haplo9	sfLOUE	MAR	MAGH
	21	F wild	haplo9	sfLTABA1	TUN	MAGH
	22	F wild	haplo9	sfO14bis	TUN	MAGH
	23	F wild	haplo9	sfO14bis	TUN	MAGH
	24	F wild	haplo9	sfPSLX	FRA	WCEUR
	25	F wild	haplo9	sfPSLX	FRA	WCEUR
	26	F wild	haplo9	sfSARTI5	GRC	BALK
	27	F wild	haplo9	sfSARTI5	GRC	BALK
	28	F wild	haplo9	sfTEU	FRA	WCEUR
	29	F wild	haplo9	sfTEU	FRA	WCEUR
	30	F wild	haplo9	sfUNZA4	SVK	BALK
	31	F wild	haplo9	sfUNZA4	SVK	BALK
	32	F wild	haplo9	smUNZA07	SVK	BALK
	33	F wild	haplo5	smLAG2	FRA	WCEUR
	34	F wild	haplo5	smLAP10	FRA	WCEUR
	35	F wild	haplo5	smLCAPNE1	TUN	MAGH
	36	F wild	haplo5	smLE3	FRA	WCEUR
	37	F wild	haplo5	smO14	TUN	MAGH
	38	F wild	haplo19	sBLIDA	TUR	EMCA
	39	F wild	haplo19	sfCOLBAB2	FRA	WCEUR
	40	F wild	haplo19	sfNEF2	FRA	WCEUR
	41	F wild	haplo19	sfNEF2	FRA	WCEUR
	42	F wild	haplo11	smCHALO2	FRA	WCEUR
	43	F wild	haplo11	smLA4	MAR	MAGH
	44	F wild	haplo11	smLFMTP17	FRA	WCEUR
	45	F wild	haplo31	sfLAG16	FRA	WCEUR
	46	F wild	haplo31	sfLTABA1	TUN	MAGH
	47	F wild	haplo32	sfW21	GEO	EMCA
	48	F wild	haplo32	sfW21	GEO	EMCA
	49	F wild	haplo6	sfMANQUE	ESP	IBER
	50	F wild	haplo6	sfMANQUE	ESP	IBER
	51	F wild	haplo8	smOBERL21	FRA	WCEUR
	52	F wild	haplo8	smVSD	DEU	WCEUR
	53	F wild	haplo14	smLAS2	FRA	WCEUR
	54	F wild	haplo16	sfOUCH14	TUN	MAGH
	55	F wild	haplo16	sfOUCH14	TUN	MAGH
	56	F wild	haplo20	smLAMBRI	MAR	MAGH
	57	F wild	haplo21	smBB1	FRA	WCEUR
	58	F wild	haplo22	sfLAS	TUN	MAGH
	59	F wild	haplo24	smW2	GEO	EMCA
	60	F wild	haplo27	smVSA	SUI	WCEUR
	61	F wild	haplo29	smCHADE	FRA	WCEUR
	62	F wild	haplo34	smGOK5	TUR	EMCA
	1	F dom	haplo31	chDTN	IRN	MFEAS
	2	F dom	haplo31	chDTN	IRN	MFEAS
	3	F dom	haplo31	chfDIAGA	PRT	IBER
	4	F dom	haplo31	chfMUF	GRC	BALK
	5	F dom	haplo31	chfSAVA77	FRA	WCEUR
	6	F dom	haplo31	chLAR	PRT	IBER
	7	F dom	haplo12	chARA	GRC	BALK
	8	F dom	haplo12	chfRHAZA	TUR	EMCA
	9	F dom	haplo19	chfSAVA77	FRA	WCEUR
	10	F dom	haplo19	chLAR	PRT	IBER
	11	F dom	haplo1	chTSO	GEO	EMCA
	12	F dom	haplo3	chAKO	RUS	RUUK
	13	F dom	haplo7	chCAF	FRA	WCEUR
	14	F dom	haplo17	chfDIAGA	PRT	IBER
	15	F dom	haplo25	chASS	RUS	RUUK
	16	F dom	haplo26	chLAE	MAR	MAGH
